# Supplementary material for: Somatic Reversion of a Novel IL2RG Mutation Resulting in Atypical X-Linked Combined Immunodeficiency
Source: Genes (Basel). 2021 Dec 23;13(1):35. doi: 10.3390/genes13010035 (PMC8774591; doi:10.3390/genes13010035)
Supplement: Supplementary file 1 [file genes-13-00035-s001.zip]

Archive with 1 entries (1 files):
- genes-1494795-supplementary.pdf
